# Supplementary material for: Immunometabolic Markers in a Small Patient Cohort Undergoing Immunotherapy
Source: Biomolecules. 2022 May 18;12(5):716. doi: 10.3390/biom12050716 (PMC9139165; doi:10.3390/biom12050716)
Supplement: Supplementary file 1 [file biomolecules-12-00716-s001.zip]

Archive with 6 entries (6 files):
- Supplemental Data 1 FACS Gating.pptx
- Supplemental Data 2, Figure familiar markers  and Statistics-Reports for the 16 markers differing between responders and non-responders.pptx
- Supplemental Data 3,  Tables (S3.1-S3.3).pdf
- Supplemental Data 4 correlation statistics.xlsx
- Supplemental Data 5 ROC curves, cut off values and biomarker map statistics.pptx
- Supplemental Data 6  Biomarker heatmap.xlsx
