# Supplementary material for: Immunometabolic Markers in a Small Patient Cohort Undergoing Immunotherapy
Source: Biomolecules. 2022 May 18;12(5):716. doi: 10.3390/biom12050716 (PMC9139165; doi:10.3390/biom12050716)
Supplement: Supplementary file 1 [file biomolecules-12-00716-s001.zip › Supplemental Data 4 correlation statistics.xlsx]

## Sheet: PFS Marker
PFS	Lymphocytes	Basophils	CD33high+ CD11b+	CD33- CD11b-	HLADR+CD16+	PD-1+ Granulocytes	PD1+ Monocytes	HB	CD147+ CD19-	CD39+ CD19-	CD39+ CD19+	CRP	LDL	HDL	Testosterone	free Androgen Index
15	0.63	0.02	4.02	7.91	8.34	0.09	0.095	13.2	10.4	3.31	1.63	6.3	142	62	4.5	35.73
7	2.87	0.11	1.71	53.6	4.78			11	3.32	0.62	3.13	5.7	175	40	12.12	30.52
19	1.12	0.03	4.13	1.44	3.32	0.023	0	14.9	22	1.3	0.12	37.9	143	52	8.55	27.78
21	1.23	0.1	3.59	2.79	3.07			11.4	28.8	9.49	0.74	35.1	167	59
22	1.79	0.02	1.51	44.8	5.31	0.028	0	12.7	3.33	2.69	2.76	22.5	128	41
11	1.88	0.05	1.61	39.3	1.54	0	0	13.4	3.75	1.25	17	10.6	100	43	5.26	30.83
18	1.37	0.04						13.4				7.8	165	43	4.49	47.21
8	1.17	0.03	0.12	14.7	5.8	0	0	15.4	7.9	0.85	3.03	2.9	120	67	5.44	32.49
57	1.09	0.02	1.89	13.9	2.97	0	0	14.2	3.23	1.01	9.36	2.9	123	39	4.45	34.16
15	2.76	0.02	1.84	34.6	1.84	0.077	0.22	13.5	5.52	0.4	7.29	8.3	252	40
38	1.79	0.02	7.93	37.4	5.79	0.28	0.31	14.2	3.26	3.28	3.88	4.6	147	37	3.05	38.07
15	1.38	0.03	3.09	9.79	4.62	0.16	0.27	12.6	4.61	0.63	2.06	2.9	96	71
13	1.5	0.04	1.84	9.34	2.68	0.35	0.69	12	7.27	1.36	3.94	45.8	135	30	2.7	44.4
29	0.65	0.01						11.7				4.8	103	61	4.59	33.82
13	0.5	0.02	1.11	42.9	1.44	0.49	1.08	9.9	3.81	1.88	3.99	4.5	105	73
30	1.44	0.05						12.8				2.9	110	69	5.38	28.03
40	2.26	0.06	3.93	27.2	4.01			11.8	3.27	2.11	5.85	2.9	115	106
15	1.42	0.04	5.06	12.9	3.62			14.9	7.17	0.95	4.56	2.9	171	48	3.64	49.92
2	1.11	0.02	1.7	8.06	4.62	0.07	0.23	11	8.03	6.84	4.17	42.7	87	55	3.85	16.7
2			5.72	5.16	10	0.19	0.14		8.68	5.17	1.67	11.3	103	38	3.91	33.34
2	0.56	0.01						9.3				43.7	113	23
2	0.35	0.02	13.2	5.08	9.87	0.24	0.3	15.2	11.2	3.71	1.26	5.3	68	53	2.28	11.14
1.5	1.19	0.02	5.91	2.75	5.3	0.24	0.32	12.4	11.9	0.69	0.17	9	84	31	2.15	15.71
2	0.87	0	4.16	5.4	10.9	0.1	0.14	12.3	4.27	1.67	1.33	11.2	76	46	3.58	21.68
2			2.6	10.4	3.84	0.25	0.37		12.5	10.3	9.73	33.1	105	31	1.75	26.75
2	0.7	0.01	8.87	6.43	10.2			12.1	13.8	6.8	0.93	12.8	70	40	2.31	25.86
2	0.67	0.01	3.05	36.3	3.41	0.19	0.76	10.4	2.44	0.85	0.46	7.2	134	39	7.99	38.35
2.5	0.91	0.05	2.63	14.3	3.84	0.44	0.9	10.6	9.79	1.61	1.61	13.9	113	32	4.33	22.9
3	0.74	0.02	6.59	10.1	5.67	0.7	0.8	12.8	10.4	3.41	0.69	4.8	125	49	6.17	34.76
5	0.58	0.04	3.37	3.2	2.81	0.4	0.48	11.4	12.3	1.63	0.77	6.4	83	58
2	0.79	0.02					3.03	8.4				46.1	129	29	2.44	28.04
1	0.37	0	7.13	10.6	12.8	2.25	3.03	9.6	8.06	2.73	2.59	9.4	75	51

## Sheet: PFS Statistics
	PFS vs. Lymphocytes	PFS _x000D_vs._x000D_Basophils	PFS_x000D_vs._x000D_CD33high+ CD11b+	PFS_x000D_vs._x000D_CD33- CD11b-	PFS_x000D_vs._x000D_HLADR+CD16+	PFS vs. PD-1+ Granulocytes	PFS_x000D_vs._x000D_PD1+ Monocytes	PFS_x000D_vs._x000D_HB	PFS_x000D_vs._x000D_CD147+ CD19-	PFS_x000D_vs._x000D_CD39+ CD19-	PFS vs. CD39+ CD19+	PFS_x000D_vs._x000D_CRP	PFS_x000D_vs._x000D_LDL	PFS_x000D_vs._x000D_HDL	PFS_x000D_vs._x000D_Testosterone	PFS vs. free Androgen Index
Spearman r
r	0.5113	0.4306	-0.2752	0.309	-0.4321	-0.3985	-0.4938	0.4409	-0.3598	-0.1922	0.3309	-0.4553	0.5245	0.3921	0.4488	0.5734
95% confidence interval	0.1744 to 0.7411	0.07213 to 0.6905	-0.6008 to 0.1288	-0.09216 to 0.6239	-0.7036 to -0.05050	-0.7088 to 0.04108	-0.7584 to -0.08967	0.08474 to 0.6971	-0.6576 to 0.03520	-0.5417 to 0.2140	-0.06792 to 0.6386	-0.6994 to -0.1161	0.2049 to 0.7431	0.03952 to 0.6578	0.03191 to 0.7326	0.1987 to 0.8019
P value
P (two-tailed)	0.0039	0.0175	0.1648	0.1168	0.0244	0.0662	0.0166	0.0148	0.0652	0.3369	0.0918	0.0088	0.0021	0.0265	0.0317	0.0042
P value summary	**	*	ns	ns	*	ns	*	*	ns	ns	ns	**	**	*	*	**
Exact or approximate P value?	Approximate	Approximate	Approximate	Approximate	Approximate	Approximate	Approximate	Approximate	Approximate	Approximate	Approximate	Approximate	Approximate	Approximate	Approximate	Approximate
Significant? (alpha = 0.05)	Yes	Yes	No	No	Yes	No	Yes	Yes	No	No	No	Yes	Yes	Yes	Yes	Yes
Number of XY Pairs	30	30	27	27	27	22	23	30	27	27	27	32	32	32	23	23

## Sheet: Marker post Benjamini
lymphocytes	basophils	PD1+ monocytes	HB	CRP	LDL	free androgen index
0.63	0.02	0.095	13.2	6.3	142	35.73
2.87	0.11		11	5.7	175	30.52
1.12	0.03	0	14.9	37.9	143	27.78
1.23	0.1		11.4	35.1	167
1.79	0.02	0	12.7	22.5	128
1.88	0.05	0	13.4	10.6	100	30.83
1.37	0.04		13.4	7.8	165	47.21
1.17	0.03	0	15.4	2.9	120	32.49
1.09	0.02	0	14.2	2.9	123	34.16
2.76	0.02	0.22	13.5	8.3	252
1.79	0.02	0.31	14.2	4.6	147	38.07
1.38	0.03	0.27	12.6	2.9	96
1.5	0.04	0.69	12	45.8	135	44.4
0.65	0.01		11.7	4.8	103	33.82
0.5	0.02	1.08	9.9	4.5	105
1.44	0.05		12.8	2.9	110	28.03
2.26	0.06		11.8	2.9	115
1.42	0.04		14.9	2.9	171	49.92
1.11	0.02	0.23	11	42.7	87	16.7
		0.14		11.3	103	33.34
0.56	0.01		9.3	43.7	113
0.35	0.02	0.3	15.2	5.3	68	11.14
1.19	0.02	0.32	12.4	9	84	15.71
0.87	0	0.14	12.3	11.2	76	21.68
		0.37		33.1	105	26.75
0.7	0.01		12.1	12.8	70	25.86
0.67	0.01	0.76	10.4	7.2	134	38.35
0.91	0.05	0.9	10.6	13.9	113	22.9
0.74	0.02	0.8	12.8	4.8	125	34.76
0.58	0.04	0.48	11.4	6.4	83
0.79	0.02	3.03	8.4	46.1	129	28.04
0.37	0	3.03	9.6	9.4	75

## Sheet: Spearman rs
Spearman rs	lymphocytes	basophils	PD1+ monocytes	HB	CRP	LDL	free androgen index
lymphocytes	1	0.61	-0.506	0.339	-0.105	0.526	0.222
basophils	0.61	1	-0.192	0.177	-0.171	0.385	0.149
PD1+ monocytes	-0.506	-0.192	1	-0.755	0.115	-0.132	0.046
HB	0.339	0.177	-0.755	1	-0.43	0.212	0.151
CRP	-0.105	-0.171	0.115	-0.43	1	-0.029	-0.364
LDL	0.526	0.385	-0.132	0.212	-0.029	1	0.731
free androgen index	0.222	0.149	0.046	0.151	-0.364	0.731	1

## Sheet: p values
p values	lymphocytes	basophils	PD1+ monocytes	HB	CRP	LDL	free androgen index
lymphocytes		0.0003	0.019	0.067	0.582	0.003	0.333
basophils	0.0003		0.406	0.349	0.368	0.036	0.519
PD1+ monocytes	0.0194	0.4056		7.687e-05	0.602	0.549	1
HB	0.0665	0.349	7.687e-05		0.018	0.261	0.514
CRP	0.5816	0.3676	0.602	0.018		0.877	0.088
LDL	0.0028	0.0357	0.549	0.261	0.877		7.453e-05
free androgen index	0.3333	0.5194	1	0.514	0.088	7.453e-05
Bonferroni corrected
p values	lymphocytes	basophils	PD1+ monocytes	HB	CRP	LDL	free androgen index
lymphocytes		0.012	0.76	0.999	0.999	0.12	0.999
basophils	0.012		0.999	0.999	0.999	0.999	0.999
PD1+ monocytes	0.776	0.999		0.003076	0.999	0.999	-
HB	0.999	0.999	0.003076		0.72	0.999	0.999
CRP	0.999	0.999	0.999	0.72		0.999	0.999
LDL	0.112	0.999	0.999	0.999	0.999		0.00298
free androgen index	0.999	0.999	-	0.999	0.999	0.0298

## Sheet: Sample Size
Sample Size	lymphocytes	basophils	PD1+ monocytes	HB	CRP	LDL	free androgen index
lymphocytes	30	30	21	30	30	30	21
basophils	30	30	21	30	30	30	21
PD1+ monocytes	21	21	23	21	23	23	17
HB	30	30	21	30	30	30	21
CRP	30	30	23	30	32	32	23
LDL	30	30	23	30	32	32	23
free androgen index	21	21	17	21	23	23	23

## Sheet: Conf Interval
Confidence Interval	lymphocytes	basophils	PD1+ monocytes	HB	CRP	LDL	free androgen index
lymphocytes		0.3098 to 0.7994	-0.7749 to -0.08096	-0.03490 to 0.6302	-0.4570 to 0.2759	0.1938 to 0.7500	-0.2447 to 0.6053
basophils	0.3098 to 0.7994		-0.5847 to 0.2745	-0.2063 to 0.5135	-0.5084 to 0.2128	0.01750 to 0.6608	-0.3146 to 0.5551
PD1+ monocytes	-0.7749 to -0.08096	-0.5847 to 0.2745		-0.8976 to -0.4686	-0.3238 to 0.5129	-0.5253 to 0.3084	-0.4571 to 0.5263
HB	-0.03490 to 0.6302	-0.2063 to 0.5135	-0.8976 to -0.4686		-0.6900 to -0.07121	-0.1714 to 0.5396	-0.3127 to 0.5565
CRP	-0.4570 to 0.2759	-0.5084 to 0.2128	-0.3238 to 0.5129	-0.6900 to -0.07121		-0.3828 to 0.3329	-0.6820 to 0.06946
LDL	0.1938 to 0.7500	0.01750 to 0.6608	-0.5253 to 0.3084	-0.1714 to 0.5396	-0.3828 to 0.3329		0.4458 to 0.8814
free androgen index	-0.2447 to 0.6053	-0.3146 to 0.5551	-0.4571 to 0.5263	-0.3127 to 0.5565	-0.6820 to 0.06946	0.4458 to 0.8814
