# Supplementary material for: Immunometabolic Markers in a Small Patient Cohort Undergoing Immunotherapy
Source: Biomolecules. 2022 May 18;12(5):716. doi: 10.3390/biom12050716 (PMC9139165; doi:10.3390/biom12050716)
Supplement: Supplementary file 1 [file biomolecules-12-00716-s001.zip › Supplemental Data 6 Biomarker heatmap.xlsx]

## Sheet: Tabelle1
																		immune pfs relevant with HB					all pfs relevant
							LYM	BAS	P1M	HBN	CRP	LDL	fAI					green	black	red	total	red/total	green	black	red	total	red/total
						1											responder	2	0	2	4	0.5	5	0	2	7	0.285714
						2											responder	2	1	1	3	0.333333	5	1	1	6	0.166667
						3											responder	4	0	0	4	0	5	0	2	7	0.285714
						4											responder	2	1	1	3	0.333333	3	2	2	5	0.4
						5											responder	3	0	1	4	0.25	4	1	2	6	0.333333
						6											responder	4	0	0	4	0	5	0	2	7	0.285714
						7											responder	3	1	0	3	0	6	1	0	6	0
						8											responder	4	0	0	4	0	7	0	0	7	0
						9											responder	3	0	1	4	0.25	6	0	1	7	0.142857
						10											responder	3	0	1	4	0.25	5	1	1	6	0.166667
						11											responder	3	0	1	4	0.25	6	0	1	7	0.142857
						12											responder	4	0	0	4	0	5	1	1	6	0.166667
						13											responder	2	0	2	4	0.5	4	0	3	7	0.428571
						14											responder	0	1	3	3	1	2	1	4	6	0.666667
						15											responder	0	0	4	4	1	1	1	5	6	0.833333
						16											responder	3	1	0	3	0	5	1	1	6	0.166667
						17											responder	2	1	1	3	0.333333	4	2	1	5	0.2
						18											responder	3	1	0	3	0	6	1	0	6	0
							LYM	BAS	P1M	HBN	CRP	LDL	fAI
						1											non-respnder	2	0	2	4	0.5	2	0	5	7	0.714286
						2											non-respnder	1	3	0	1	0	2	3	2	4	0.5
						3											non-respnder	0	1	3	3	1	0	2	5	5	1
						4											non-respnder	2	0	2	4	0.5	3	0	4	7	0.571429
						5											non-respnder	1	0	3	4	0.75	1	0	6	7	0.857143
						6											non-respnder	1	0	3	4	0.75	1	0	6	7	0.857143
						7											non-respnder	0	3	1	1	1	0	3	4	4	1
						8											non-respnder	0	1	3	3	1	0	1	6	6	1
						9											non-respnder	0	0	4	4	1	3	0	4	7	0.571429
						10											non-respnder	1	0	3	4	0.75	1	0	6	7	0.857143
						11											non-respnder	1	0	3	4	0.75	4	0	3	7	0.428571
						12											non-respnder	1	0	3	4	0.75	2	1	4	6	0.666667
						13											non-respnder	0	0	4	4	1	1	0	6	7	0.857143
						14											non-respnder	0	0	4	4	1	0	1	6	6	1
